# Supplementary material for: Screening of viral-vectored P. falciparum pre-erythrocytic candidate vaccine antigens using chimeric rodent parasites
Source: PLoS One. 2021 Jul 12;16(7):e0254498. doi: 10.1371/journal.pone.0254498 (PMC8274855; doi:10.1371/journal.pone.0254498)
Supplement: S1 Table — (XLSX) [file pone.0254498.s006.xlsx]

## Sheet: Lines
S1 Table: Details of chimeric P. berghei ANKA lines expressing P. falciparum proteins
P. falciparum protein	Gene name	Chimeric line (no.)	Promoter to drive transgene expression	P. falciparum gene ID	P. berghei gene ID	RMgm ID www.pberghei.eu	Insertion locus	Plasmid number	Parent P. berghei line	Primers to amplify the P. falciparum gene	Enzymes to introduce the transgenes in the construct	Enzyme to linearize constructs
Additional copy lines
6-cysteine protein B9	B9	2392cl2	Pbuis4	PF3D7_0317100	PBANKA_0808100	RMgm-4916	Pbs1	pL2041	2149cl1	7225 and 7226	BamHI and SgrAI	ApaI and KasI
Hexose transporter	HT	2409cl4	Pbuis4	PF3D7_0204700	PBANKA_0302500	RMgm-4902	Pb230p	pL2050	1596cl1	1063 and 1064	NotI and EcoRV	SacII
60S ribosomal protein L3	RPL3	2411cl1	Pbuis4	PF3D7_1027800	PBANKA_0511900	RMgm-4906	Pb230p	pL2051	1596cl1	1065 and 1066	NotI and EcoRV	SacII
Sporozoite surface protein essential for liver stage development	SPELD	2887cl1	Pbuis4	PF3D7_1137800	PBANKA_0910900	RMgm-4903	Pb230p	pL2225	1596cl1	8538 and 8539	NotI and BsaBI	SacII
Gamete egress and sporozoite traversal protein	GEST	2888cl4	Pbuis4	PF3D7_1449000	PBANKA_1312700	RMgm-4908	Pb230p	pL2226	1596cl1	8605 and 8606	NotI and BsaBI	SacII
	GEST repeat	3015cl1
Early transcribed membrane protein 10.3	ETRAMP 10.3	2891cl1	Pbuis4	PF3D7_1016900	PBANKA_0501200	RMgm-4907	Pb230p	pL2227	1596cl1	8603 and 8604	NotI and BsaBI	SacII
Sporozoite surface protein 3	SSP3	2895cl1	Pbuis4	PF3D7_0812300	PBANKA_1425200	RMgm-4910	Pb230p	pL2229	1596cl1	8613 and 8614	NotI and BsaBI	SacII
	SSP3 repeat	3018cl1
Sporozoite invasion-associated protein 1	SIAP1	2909cl4	Pbuis4	PF3D7_0408600	PBANKA_1006200	RMgm-4911	Pb230p	pL2232	1596cl1	8607 and 8608	NotI and SmaI	SacII
Sporozoite invasion-associated protein 2	SIAP2	2911cl1	Pbuis4	PF3D7_0830300	No ortholog	RMgm-4904	Pb230p	pL2233	1596cl1	8609 and 8610	NotI and BsaBI	SacII
Secreted protein with altered thrombospondin repeat domain	SPATR	3026cl1	Pbuis4	PF3D7_0212600	PBANKA_0309500	RMgm-4905	Pb230p	pL2228	1596cl1	8611 and 8612	NotI and BsaBI	SacII
6-cysteine protein P36	P36	3029cl3	Pbuis4	PF3D7_0404400	PBANKA_1002100	RMgm-4912	Pb230p	pL2282	1596cl1	8868 and 8869	NotI and BsaBI	SacII
6-cysteine protein P52	P52	3032cl1	Pbuis4	PF3D7_0404500	PBANKA_1002200	RMgm-4913	Pb230p	pL2283	1596cl1	8870 and 8871	NotI and EcoRV	SacII
Perforin-like protein 1	PLP1/SPECT2	3039cl1	Pbuis4	PF3D7_0408700	PBANKA_1006300	RMgm-4914	Pb230p	pL2286	1596cl1	1293 and 1294	NotI and SmaI	SacII
Membrane associated erythrocyte binding-like protein	MAEBL	3047cl3	Pbuis4	PF3D7_1147800	PBANKA_0901300	RMgm-4915	Pbs1	pL2289	2149cl1	8540 and 8543	NotI and BsaBI	HindIII
	MAEBL repeat	3108cl1
Replacement lines
6-cysteine protein B9	B9	2355cl1	Pbb9	PF3D7_0317100	PBANKA_0808100	RMgm-4917	PbB9	pL1989	1309cl1	7225 and 7226	BamHI and SgrAI	EcoRV and SacI
Perforin-like protein 1	PLP1/SPECT2	3162cl2	Pbspect2	PF3D7_0408700	PBANKA_1006300	RMgm-4919	PbSPECT2	pL2319	3144cl3	1289 and 1290	SacII and KpnI	HindIII and NotI
GIMO lines
Zinc finger (CCCH type) protein, putative	S1	2149cl2		PF3D7_1008600	PBANKA_1206800	RMgm-4434	PbS1	pL1928	676cl1	5'utr - 1003 and 1004	5'utr - ApaI and StuI	HindIII
										3'utr - 1005 and 1006	3'utr - NotI and KasI
Perforin-like protein 1	PLP1/SPECT2	3144cl3		PF3D7_0408700	PBANKA_1006300	RMgm-4918	PbSPECT2	pL2318	676cl1	5'utr - 1285 and 1286	5'utr - HindIII and SacII	HindIII and NotI
										3'utr - 1287 and 1288	3'utr - KpnI and NotI
