# Supplementary material for: Screening of viral-vectored P. falciparum pre-erythrocytic candidate vaccine antigens using chimeric rodent parasites
Source: PLoS One. 2021 Jul 12;16(7):e0254498. doi: 10.1371/journal.pone.0254498 (PMC8274855; doi:10.1371/journal.pone.0254498)
Supplement: S2 Table — (XLSX) [file pone.0254498.s007.xlsx]

## Sheet: Lines
S2 Table : Sporozoite production of chimeric P. berghei ANKA lines expressing P. falciparum proteins
Line no.	Antigen	Gene name	Spz numbers (x103) /mosquito
Additional copy lines
2392cl2	6-cysteine protein B9	B9	31.4
2409cl4	Hexose transporter	HT	4.7 (1)
2411cl1	60S ribosomal protein L3	RPL3	6.3 (1)
2887cl1	Sporozoite surface protein essential for liver stage development	SPELD	25.3
2888cl4	Gamete egress and sporozoite traversal protein	GEST	29
3015cl1		GEST (Repeat)	1.4 (1)
2891cl1	Early transcribed membrane protein 10.3	ETRAMP 10.3	32.8
2895cl1	Sporozoite surface protein 3	SSP3	36.5
3018cl1		SSP3 (Repeat)	0.3 (1)
2909cl4	Sporozoite invasion-associated protein 1	SIAP1	51.6
2911cl1	Sporozoite invasion-associated protein 2	SIAP2	17.5 (1)
3026cl1	Secreted protein with altered thrombospondin repeat domain	SPATR	11.9
3029cl3	6-cysteine protein P36	P36	33
3032cl1	6-cysteine protein P52	P52	19.5
3039cl1	Perforin-like protein 1	PLP1/SPECT2	6 (1)
3047cl3	Membrane associated erythrocyte binding-like protein	MAEBL	5.7 and 1.8(1)
3108cl1			27.5
Replacement lines
2355cl1	6-cysteine protein B9	B9	21.1
3162cl2	Perforin-like protein 1	PLP1/SPECT2	17
Wildtype P. berghei ANKA (Oxford mosquito facility) (1)			Range: 4 - 25
Wild type P. berghei ANKA (LUMC, Leiden mosquito facility)			Range: 10 - 40
